# Supplementary material for: Adult neurogenic process in the subventricular zone‐olfactory bulb system is regulated by Tau protein under prolonged stress
Source: Cell Prolif. 2021 May 14;54(7):e13027. doi: 10.1111/cpr.13027 (PMC8249793; doi:10.1111/cpr.13027)
Supplement: Supplementary file 1 — Fig S1‐S3 [file CPR-54-e13027-s001.zip]

Archive with 3 entries (3 files):
- Dioli_et_al_Supl_Fig_1.EMF
- Dioli_et_al_Supl_Fig_2.EMF
- Dioli_et_al_Supl_Fig_3.EMF
